# Supplementary material for: A universal testing and treatment intervention to improve HIV control: One-year results from intervention communities in Zambia in the HPTN 071 (PopART) cluster-randomised trial
Source: PLoS Med. 2017 May 2;14(5):e1002292. doi: 10.1371/journal.pmed.1002292 (PMC5412988; doi:10.1371/journal.pmed.1002292)
Supplement: S1 Data — (XLSX) [file pmed.1002292.s002.xlsx]

## Sheet: Sheet1
gender	community	agegroup	prop_hh_enumerated	enumerated	consented	self_report_hivpos	tested_for_hiv	tested_hiv_negative_3M	know_hivstatus	tested_hivpos	known_hivpos	on_art_baseline	known_hivpos_resident_end_round1	on_art_end_round1
1	1	1	0.97	631	582	3	433	19	455	2	5	1	3	0
1	1	2	0.97	1289	1136	2	707	61	770	9	11	2	8	7
1	1	3	0.97	1045	923	16	444	76	536	12	28	8	22	13
1	1	4	0.97	1034	912	23	419	77	519	21	44	19	37	28
1	1	5	0.97	858	725	36	288	59	383	13	49	27	45	38
1	1	6	0.97	573	487	39	186	47	272	8	47	32	44	37
1	1	7	0.97	337	276	18	94	12	124	3	21	15	21	19
1	1	8	0.97	218	181	15	68	10	93	4	19	11	15	11
1	1	9	0.97	174	148	12	56	7	75	2	14	9	13	10
1	1	10	0.97	119	106	5	47	4	56	0	5	3	5	5
1	1	11	0.97	224	202	7	88	7	102	0	7	7	7	7
1	2	1	0.986	1622	1334	4	1231	23	1258	2	6	2	5	4
1	2	2	0.986	3045	2245	10	1960	68	2038	48	58	6	31	14
1	2	3	0.986	2395	1514	34	1210	78	1322	93	127	21	70	47
1	2	4	0.986	2120	1256	85	928	58	1071	119	204	66	152	105
1	2	5	0.986	1705	1045	124	711	45	880	108	232	97	173	122
1	2	6	0.986	1324	801	130	521	24	675	90	220	111	175	141
1	2	7	0.986	756	457	71	298	21	390	36	107	66	85	70
1	2	8	0.986	618	383	50	250	8	308	28	78	43	65	55
1	2	9	0.986	419	282	26	203	10	239	20	46	24	39	31
1	2	10	0.986	293	202	11	134	8	153	11	22	9	19	16
1	2	11	0.986	555	417	7	302	14	323	1	8	6	6	5
1	3	1	0.96	2361	1993	8	1595	127	1730	9	17	7	12	8
1	3	2	0.96	5441	4469	19	3493	360	3872	61	80	15	44	21
1	3	3	0.96	5232	4213	79	3064	424	3567	169	248	48	156	85
1	3	4	0.96	4680	3688	183	2521	407	3111	225	408	141	291	165
1	3	5	0.96	3786	2968	292	1866	319	2477	179	471	225	371	258
1	3	6	0.96	2602	2074	284	1241	210	1735	102	386	239	318	248
1	3	7	0.96	1468	1154	156	684	114	954	59	215	135	176	145
1	3	8	0.96	990	756	110	396	91	597	30	140	99	127	105
1	3	9	0.96	618	483	46	284	44	374	17	63	38	53	39
1	3	10	0.96	441	358	19	239	28	286	9	28	17	23	19
1	3	11	0.96	783	628	19	390	49	458	5	24	17	18	17
1	4	1	0.929	784	595	2	411	50	463	1	3	2	3	2
1	4	2	0.929	1824	1410	16	953	161	1130	12	28	9	20	8
1	4	3	0.929	1700	1261	32	738	176	946	56	88	18	69	29
1	4	4	0.929	1590	1117	87	528	158	773	46	133	63	108	73
1	4	5	0.929	1337	940	111	433	138	682	53	164	82	142	101
1	4	6	0.929	851	588	87	258	73	418	24	111	72	99	78
1	4	7	0.929	459	318	67	144	36	247	13	80	60	68	57
1	4	8	0.929	341	244	49	111	23	183	5	54	44	49	42
1	4	9	0.929	207	157	14	75	23	112	3	17	11	14	10
1	4	10	0.929	172	146	11	72	16	99	3	14	10	13	10
1	4	11	0.929	262	225	4	120	18	142	4	8	4	8	4
2	1	1	0.97	918	865	6	644	42	692	10	16	3	12	6
2	1	2	0.97	1696	1575	38	1068	112	1218	65	103	18	81	50
2	1	3	0.97	1338	1233	69	697	103	869	58	127	48	106	78
2	1	4	0.97	1027	958	76	513	94	683	43	119	63	103	77
2	1	5	0.97	706	622	64	296	45	405	23	87	54	74	64
2	1	6	0.97	419	349	47	157	22	226	11	58	37	51	46
2	1	7	0.97	319	281	33	134	13	180	8	41	33	38	36
2	1	8	0.97	310	274	17	146	13	176	10	27	13	25	20
2	1	9	0.97	246	228	18	123	10	151	4	22	16	21	19
2	1	10	0.97	176	161	10	83	7	100	2	12	8	12	10
2	1	11	0.97	310	277	4	133	9	146	2	6	3	5	5
2	2	1	0.986	2105	1936	22	1716	70	1808	60	82	15	38	28
2	2	2	0.986	3590	3263	90	2703	200	2993	237	327	60	224	138
2	2	3	0.986	2247	2008	174	1452	143	1769	198	372	136	264	190
2	2	4	0.986	1930	1719	260	1192	88	1540	177	437	217	354	279
2	2	5	0.986	1408	1223	234	784	75	1093	136	370	203	289	233
2	2	6	0.986	1049	880	173	561	33	767	76	249	156	209	175
2	2	7	0.986	688	569	81	386	22	489	43	124	72	103	82
2	2	8	0.986	671	553	60	383	23	466	33	93	51	78	60
2	2	9	0.986	411	338	20	249	10	279	13	33	20	27	23
2	2	10	0.986	288	244	14	176	5	195	3	17	13	15	12
2	2	11	0.986	490	394	12	285	3	300	6	18	11	13	10
2	3	1	0.96	3182	2900	28	2362	251	2641	84	112	20	78	34
2	3	2	0.96	7249	6696	223	5011	719	5953	381	604	148	435	230
2	3	3	0.96	5489	5022	395	3421	649	4465	392	787	308	596	382
2	3	4	0.96	3988	3701	575	2300	396	3271	294	869	458	704	484
2	3	5	0.96	2958	2687	549	1507	275	2331	186	735	458	624	496
2	3	6	0.96	1848	1622	356	899	156	1411	110	466	316	404	330
2	3	7	0.96	1244	1093	170	661	114	945	71	241	148	199	155
2	3	8	0.96	1092	959	117	562	100	779	45	162	104	146	117
2	3	9	0.96	620	556	56	334	48	438	27	83	47	72	52
2	3	10	0.96	463	401	22	259	31	312	15	37	19	32	24
2	3	11	0.96	727	581	17	360	44	421	12	29	14	27	22
2	4	1	0.929	1130	1023	24	748	111	883	37	61	19	47	26
2	4	2	0.929	2574	2317	140	1428	337	1905	139	279	85	221	119
2	4	3	0.929	2120	1946	260	1019	293	1572	130	390	196	335	240
2	4	4	0.929	1671	1523	286	722	196	1204	104	390	233	335	251
2	4	5	0.929	1102	965	253	395	106	754	66	319	215	287	220
2	4	6	0.929	591	514	143	202	66	411	37	180	117	160	125
2	4	7	0.929	424	364	67	172	33	272	22	89	56	79	60
2	4	8	0.929	350	297	58	124	30	212	7	65	52	60	52
2	4	9	0.929	239	199	27	91	20	138	9	36	24	33	24
2	4	10	0.929	170	150	11	74	17	102	4	15	11	15	11
2	4	11	0.929	274	237	10	101	13	124	3	13	10	12	11
